# Supplementary material for: Targeting the FtsZ Allosteric Binding Site with a Novel Fluorescence Polarization Screen, Cytological and Structural Approaches for Antibacterial Discovery
Source: J Med Chem. 2021 Apr 28;64(9):5730–45. doi: 10.1021/acs.jmedchem.0c02207 (PMC8478281; doi:10.1021/acs.jmedchem.0c02207)
Supplement: Supplementary file 2 — jm0c02207_si_002.csv [file jm0c02207_si_002.csv]

Compound_ID	SMILES
(R)-2	O=C(N)C1=C(F)C(O[C@H](CCC)CNC2=CC=C([N+]([O-])=O)C3=NON=C32)=CC=C1F
(S)-2	O=C(N)C1=C(F)C(O[C@@H](CCC)CNC2=CC=C([N+]([O-])=O)C3=NON=C32)=CC=C1F
3	O=C(N)C1=C(F)C(OC(CCCCC)CNC2=CC=C([N+]([O-])=O)C3=NON=C32)=CC=C1F
4	O=C(N)C1=C(F)C(OC(CCCCCCCC)CNC2=CC=C([N+]([O-])=O)C3=NON=C32)=CC=C1F
(R)-5	O=C(N)C1=C(F)C(OC[C@@H](CCC)NC2=CC=C([N+]([O-])=O)C3=NON=C32)=CC=C1F
(S)-5	O=C(N)C1=C(F)C(OC[C@H](CCC)NC2=CC=C([N+]([O-])=O)C3=NON=C32)=CC=C1F
6	O=C(N)C1=CC(N([H])CC2=CC=CC(Cl)=C2)=CC=C1
7	O=C(N)C1=CC(N(C)CC2=CC=CC(Cl)=C2)=CC=C1
8	O=C(N)C1=CC(N(CCC)CC2=CC=CC(Cl)=C2)=CC=C1
9	O=C(N)C1=CC=C(NCC2=CC=CC(Cl)=C2)C=C1
10	O=C(N)C1=CC=C(N(C)CC2=CC=CC(Cl)=C2)C=C1
11	NC(C1=CC=CC(OCC2=CC=CC(Cl)=C2)=C1)=O
12	NC(C1=CC=CC(OCCC2=CC(Cl)=CC=C2)=C1)=O
13	NC(C1=CC=CC(OCCCC2=CC=CC(Cl)=C2)=C1)=O
14	O=C(N)C1=CC=C(OCC2=CC=CC(Cl)=C2)C=C1
15	ClC1=CC(COC2=CC=CC(C(N)C(F)(F)F)=C2)=CC=C1
16	ClC1=CC(COC2=CC=CC(C3=NC=CN3)=C2)=CC=C1
17	FC(C1=CC(COC2=CC=CC(C3=NC=CN3)=C2)=CC=C1)(F)F
18	FC1=CC=C(OCC2=CC=CC(Cl)=C2)C(F)=C1C(N)=O
19	FC1=CC=C(OCC2=CC=CC=C2C(F)(F)F)C(F)=C1C(N)=O
20	FC1=CC=C(OCC2=CC=CC(C(F)(F)F)=C2)C(F)=C1C(N)=O
21	FC1=CC=C(OCC2=CC=C(C(F)(F)F)C=C2)C(F)=C1C(N)=O
22	FC1=CC=C(OCCC2=CC(C(F)(F)F)=CC=C2)C(F)=C1C(N)=O
23	FC1=CC=C(OCCCC2=CC(C(F)(F)F)=CC=C2)C(F)=C1C(N)=O
24	FC1=CC=C(OC(CCN(C)C)C2=CC(C(F)(F)F)=CC=C2)C(F)=C1C(N)=O.Cl
25	FC1=CC=C(OCCNC2=CC=CC(C(F)(F)F)=C2)C(F)=C1C(N)=O
(R)-26	FC1=CC=C(OC[C@@H](CCC)NC2=CC=CC(C(F)(F)F)=C2)C(F)=C1C(N)=O
(S)-26	FC1=CC=C(OC[C@H](CCC)NC2=CC=CC(C(F)(F)F)=C2)C(F)=C1C(N)=O
SP1	O=C(N)C1=C(F)C(NCCNC2=CC=C([N+]([O-])=O)C3=NON=C32)=CC=C1F
SP2	O=C(N)C1=C(F)C(OCCNC(CCC2=CC=C3N2[B+](F)(F)[N-]4=C(C5=CC=CS5)C=CC4=C3)=O)=CC=C1F
SP3	O=C(N)C1=C(F)C(OC(CCC)CNC(CCC2=CC=C3N2[B+](F)(F)[N-]4=C(C5=CC=CS5)C=CC4=C3)=O)=CC=C1F
SP4	O=C(N)C1=C(F)C(OC(CCC)CNC(CCC2=CC=C3N2[B+](F)(F)[N-]4=C(C)C=C(C)C4=C3)=O)=CC=C1F
SP5	O=C(N)C1=C(F)C(OC(CCC)CNCCC(C2=CC(C=CC(N(C)C)=C3)=C3C=C2)=O)=CC=C1F
(S)-31	O[C@@H](CCC)CNC(OC(C)(C)C)=O
(R)-32	O=C(N)C1=C(F)C(O[C@H](CCC)CNC(OC(C)(C)C)=O)=CC=C1F
(S)-32	O=C(N)C1=C(F)C(O[C@@H](CCC)CNC(OC(C)(C)C)=O)=CC=C1F
33	O=C(N)C1=C(F)C(OC(CCCCC)CNC(OC(C)(C)C)=O)=CC=C1F
34	O=C(N)C1=C(F)C(OC(CCCCCCCC)CNC(OC(C)(C)C)=O)=CC=C1F
(R)-35	O=C(N)C1=C(F)C(O[C@H](CCC)CN)=CC=C1F
(S)-35	O=C(N)C1=C(F)C(O[C@@H](CCC)CN)=CC=C1F
36	O=C(N)C1=C(F)C(OC(CCCCC)CN)=CC=C1F
37	O=C(N)C1=C(F)C(OC(CCCCCCCC)CN)=CC=C1F
(R)-39	O=C(N)C1=C(F)C(OC[C@@H](CCC)NC(OC(C)(C)C)=O)=CC=C1F
(S)-39	O=C(N)C1=C(F)C(OC[C@H](CCC)NC(OC(C)(C)C)=O)=CC=C1F
(R)-40	O=C(N)C1=C(F)C(OC[C@@H](CCC)N)=CC=C1F
(S)-40	O=C(N)C1=C(F)C(OC[C@H](CCC)N)=CC=C1F
41	ClC1=CC(COC2=CC=CC(C(O)C(F)(F)F)=C2)=CC=C1
42	ClC1=CC(COC2=CC=CC(C(C(F)(F)F)=O)=C2)=CC=C1
44	OC1=CC=CC(C2=NC=CN2)=C1
45	OCCNC1=CC=CC(C(F)(F)F)=C1
46	OCC(CCC)NC1=CC=CC(C(F)(F)F)=C1
47	OC(CCN(C)C)C1=CC=CC(C(F)(F)F)=C1
50	O=C(N)C1=C(F)C(NCCNC(OC(C)(C)C)=O)=CC=C1F
